# Supplementary material for: Structure and Reactivity of [Ru–Al] and [Ru–Sn] Heterobimetallic PPh3-Based Complexes
Source: Organometallics. 2022 Sep 21;41(19):2716–30. doi: 10.1021/acs.organomet.2c00344 (PMC9554919; doi:10.1021/acs.organomet.2c00344)
Supplement: Supplementary file 1 — om2c00344_si_001.xyz [file om2c00344_si_001.xyz]

5
CH4
C  -0.00000  0.00039  0.00000
H   1.03781 -0.36487 -0.00000
H  -0.51749 -0.36887  0.89796
H  -0.51749 -0.36887 -0.89796
H  -0.00283  1.10028  0.00000
13
THF
C   1.11953  0.49016  0.18507
O  -0.01624  1.21238 -0.30202
C  -1.14796  0.45256  0.13889
C  -0.75507 -1.04217 -0.02233
C   0.80213 -0.99935 -0.08328
H   2.01008  0.86631 -0.34439
H   1.25822  0.66776  1.27604
H  -1.37418  0.67882  1.20507
H  -2.01389  0.75889 -0.47051
H  -1.12708 -1.64979  0.81904
H  -1.17361 -1.46775 -0.94858
H   1.27911 -1.66696  0.65304
H   1.15943 -1.29360 -1.08366
2
H2
H   0.00000  0.00000  0.37525
H  -0.00000  0.00000 -0.37525
34
PPh3
P  -0.00010 -0.00022 -1.25112
C  -1.48252 -0.78343 -0.41584
C   0.06265  1.67536 -0.41601
C   1.41965 -0.89224 -0.41617
C  -2.03230 -1.92477 -1.04144
H  -1.58072 -2.30428 -1.96568
C   2.68317 -0.79605 -1.04116
H   2.78605 -0.21405 -1.96466
C   0.79693  1.95854  0.75493
H   1.36844  1.16186  1.24206
C  -2.09128 -0.29195  0.75820
H  -1.68429  0.59902  1.24719
C   0.80366  3.25587  1.29423
H   1.38041  3.46233  2.20252
C  -3.74784 -2.07652  0.67588
H  -4.62712 -2.57470  1.09792
C   0.07546  4.28425  0.67462
H   0.08361  5.29498  1.09624
C  -0.65675  4.01333 -0.49342
H  -1.22134  4.81198 -0.98653
C  -3.15073 -2.57235 -0.49519
H  -3.56280 -3.45829 -0.99024
C   3.80343 -1.44074 -0.49525
H   4.77686 -1.35330 -0.98978
C  -0.65515  2.72075 -1.03916
H  -1.21294  2.51821 -1.96112
C  -3.21792 -0.93465  1.29809
H  -3.68228 -0.54064  2.20880
C   3.67264 -2.20734  0.67481
H   4.54389 -2.71963  1.09657
C   1.29844 -1.66672  0.75683
H   0.32324 -1.76084  1.24540
C   2.41861 -2.32098  1.29635
H   2.30960 -2.92133  2.20628
119
complex 5
Ru -0.11026 -0.19712 -0.38998
P  -0.58224  1.91579  0.79451
P   2.23019  0.05706 -0.58909
P  -2.40561 -0.89420 -0.60214
O   1.49211 -3.15162  1.93259
C  -0.39206 -4.31948 -0.09368
C   2.90727 -3.29889  2.29735
C   2.88122 -3.79641  3.74467
C   1.62973 -3.09231  4.30661
C   0.65224 -3.17886  3.12946
H   0.29406 -5.18851 -0.08688
H  -1.09056 -4.44793  0.75133
H  -0.98781 -4.38108 -1.01978
H   3.39395 -2.31309  2.20410
H   3.36180 -3.99784  1.58016
H   3.80426 -3.53558  4.28668
H   2.75740 -4.89332  3.77864
H   1.86243 -2.03791  4.53543
H   1.23068 -3.56817  5.21696
H  -0.05035 -2.33217  3.06118
H   0.08006 -4.12385  3.12421
C  -4.45730  2.38433  3.40029
C  -3.42459  1.51967  3.79831
C  -2.28398  1.37265  2.99214
C  -2.15119  2.10230  1.79023
C  -3.19765  2.95874  1.39477
C  -4.34402  3.09479  2.19448
C  -5.05232  0.09978 -0.10980
C  -6.18695  0.87333 -0.40165
C  -6.22114  1.67296 -1.55472
C  -5.11073  1.69712 -2.41441
C  -3.97447  0.92495 -2.12822
C  -3.93617  0.11338 -0.97276
C  -3.11969 -2.23432  0.48193
C  -3.81324 -3.33173 -0.06757
C  -4.36691 -4.31262  0.76951
C  -4.24247 -4.20335  2.16459
C  -3.55771 -3.11004  2.71979
C  -2.99427 -2.13304  1.88174
C  -1.83545 -1.66362 -2.16581
C  -2.48773 -2.21951 -3.27398
C  -1.70312 -2.65919 -4.35726
C   0.32885 -1.90843 -3.19489
C  -0.42186 -1.45964 -2.07892
C  -0.30741 -2.50352 -4.30486
C   3.09830 -1.47079 -1.25264
C   4.28676 -1.42364 -2.01035
C   4.89922 -2.62152 -2.41656
C   4.32667 -3.85389 -2.06175
C   3.13644 -3.88207 -1.31264
C   2.48494 -2.69758 -0.89430
C   3.20779  0.25632  1.01786
C   2.52963  0.44467  2.23666
C   3.23835  0.55002  3.44668
C   4.63878  0.45891  3.45437
C   5.32700  0.26095  2.24463
C   4.61774  0.15917  1.03778
C   0.46025  3.38734  3.05590
C   1.31190  4.31785  3.67173
C   2.21806  5.06578  2.90306
C   2.26403  4.87652  1.51289
C   1.41502  3.94475  0.89437
C   0.50094  3.18880  1.65931
C  -0.84201  2.56432 -0.90288
C  -0.54978  1.42169 -1.69966
C  -0.63924  1.59912 -3.10089
C  -0.98637  2.84963 -3.64829
C  -1.25134  3.96209 -2.82584
C  -1.17513  3.82577 -1.42897
C   2.96001  1.41185 -1.65797
C   4.25905  3.45101 -2.01988
C   3.98855  3.39419 -3.39550
C   3.19918  2.34949 -3.90455
C   2.68392  1.37010 -3.04296
C   3.74926  2.46651 -1.15529
H  -4.67664 -4.96898  2.81643
H  -4.89328 -5.16673  0.33025
H  -3.90230 -3.43045 -1.15372
H  -3.46113 -3.01755  3.80733
H  -5.35053  2.49670  4.02388
H  -3.50962  0.95404  4.73269
H  -5.15285  3.75788  1.87004
H  -3.12247  3.50604  0.45056
H  -0.25741  2.83214  3.66846
H   1.25844  4.46445  4.75622
H   2.87839  5.79543  3.38370
H   2.95939  5.46030  0.89992
H   1.45515  3.81204 -0.19071
H   4.87559  4.26040 -1.61343
H   4.38972  4.15955 -4.06844
H   2.97826  2.29825 -4.97600
H   2.06469  0.56300 -3.44612
H   4.72680 -0.46283 -2.29997
H   5.81745 -2.58943 -3.01389
H   4.79910 -4.78944 -2.38393
H   2.68961 -4.85619 -1.07121
H  -1.50784  4.92924 -3.27193
H  -1.04613  2.96353 -4.73814
H  -1.35220  4.68677 -0.77325
H  -0.44246  0.75574 -3.77414
H   0.30350 -2.84296 -5.15025
H   1.41824 -1.80534 -3.21101
H  -3.58111 -2.29434 -3.30777
H  -3.11259  0.95747 -2.80014
H  -5.12410  2.31928 -3.31568
H  -7.10875  2.27278 -1.78347
H  -7.04747  0.84537  0.27562
H  -5.04166 -0.52150  0.79048
H  -1.48614  0.68416  3.29685
H   6.41973  0.18275  2.23965
H   5.19291  0.54169  4.39568
H   2.69264  0.71457  4.38233
H   5.16566 -0.01194  0.10591
H   1.43708  0.49477  2.22320
H  -2.45883 -1.27994  2.31014
H   3.97174  2.52115 -0.08592
H  -2.17682 -3.11177 -5.23503
H   0.06006 -1.22373  0.99085
Al  0.67947 -2.64836  0.00164
106
complex 5 (without THF)
Ru  0.00435 -0.51246 -0.13857
P  -2.36366 -0.58599 -0.09038
P   2.36150 -0.94508  0.05448
P   0.23213  1.91025 -0.14386
C   1.82865 -2.51618  0.86978
C  -2.77417  0.73859 -2.54617
H  -1.79171  0.31539 -2.78244
C  -2.24201 -3.09628 -1.36769
C  -3.30349  0.55910 -1.25082
C  -3.11206 -2.19943 -0.70301
C   3.49781 -1.38175 -1.36559
C  -3.19247 -0.31838  1.56114
C  -4.49632 -2.45387 -0.59553
H  -5.15746 -1.73962 -0.09237
C  -0.97333  3.30439 -0.48497
C   3.54240 -0.09430  1.21903
C   0.40264 -2.46012  0.72259
C  -4.56376  1.11309 -0.94717
H  -4.99519  0.98269  0.04993
C  -3.49573  1.44391 -3.52077
H  -3.07471  1.56589 -4.52492
C   2.49856 -3.51592  1.58089
H   3.58905 -3.49928  1.68722
C   1.73748 -4.55042  2.16425
H   2.23682 -5.35737  2.71107
C  -3.58319 -1.41078  2.36345
H  -3.49628 -2.43019  1.97555
C   1.77360  2.70981 -0.83527
C   3.53239 -0.37432  2.60156
H   2.83890 -1.11837  3.00145
C  -2.81787 -4.26781 -1.91786
H  -2.17593 -4.98943 -2.43950
C   5.29373  1.26721  2.96721
H   5.97594  1.79177  3.64478
C  -4.19146 -4.53767 -1.80970
H  -4.61077 -5.45308 -2.24315
C   4.43027  0.88593  0.72328
H   4.44583  1.12347 -0.34514
C   0.34447  1.71638  1.68162
C  -1.16133  3.74120 -1.81378
H  -0.61472  3.25631 -2.62963
C   4.40586  0.30247  3.46784
H   4.38867  0.07229  4.53838
C  -5.03228 -3.62793 -1.14462
H  -6.10608 -3.82886 -1.05946
C   0.33932 -4.54099  2.04240
H  -0.24885 -5.34365  2.50224
C  -5.27686  1.83333 -1.91996
H  -6.25249  2.26251 -1.66666
C   0.12254  0.31513  1.80868
H  -0.02873 -0.85799 -1.86359
C   2.39847  3.80602 -0.20506
H   2.00178  4.19502  0.73769
C  -1.67799  3.95138  0.55090
H  -1.53034  3.63310  1.58756
C   0.83816 -3.89529 -2.45975
H   0.77826 -3.68911 -3.54508
H   0.48431 -4.93223 -2.31002
H   1.90334 -3.86477 -2.18074
C  -4.74932  1.99554 -3.21012
H  -5.31160  2.54978 -3.96924
C   3.53340  4.39929 -0.77757
H   4.01517  5.24549 -0.27589
C   5.30136  1.55843  1.59335
H   5.98549  2.31395  1.19299
C  -2.72965  5.44314 -1.06126
H  -3.40784  6.27329 -1.28520
C   4.05049  3.91263 -1.99135
H   4.93479  4.38001 -2.43760
C  -3.32372  0.98646  2.08365
H  -3.02125  1.84710  1.47935
C   3.43038  2.82631 -2.62849
H   3.82973  2.43795 -3.57136
C   4.81016 -1.84813 -1.13092
H   5.18899 -1.92259 -0.10650
C  -0.32586 -3.51402  1.33763
H  -1.41785 -3.54396  1.26390
C  -2.03135  4.80276 -2.09893
H  -2.16518  5.13040 -3.13528
C   0.06684 -0.20423  3.12119
H  -0.11554 -1.27337  3.28217
C   2.29889  2.22562 -2.04931
H   1.82292  1.36531 -2.53092
C  -4.10199 -1.20301  3.65187
H  -4.40467 -2.06387  4.25791
C  -2.55087  5.01478  0.26237
H  -3.08585  5.51213  1.07884
C   0.24022  0.64307  4.23209
H   0.18953  0.22312  5.24443
C  -3.84833  1.19291  3.36843
H  -3.94760  2.21288  3.75492
C  -4.23810  0.09888  4.15780
H  -4.64539  0.26066  5.16145
C   3.03789 -1.27079 -2.69187
H   2.01314 -0.92877 -2.87261
C   0.52929  2.57517  2.78021
H   0.69868  3.65035  2.64726
C   0.47896  2.02152  4.07144
H   0.61737  2.66222  4.94916
C   5.63994 -2.20147 -2.20534
H   6.65431 -2.56582 -2.01045
C   5.17378 -2.08467 -3.52608
H   5.82435 -2.35781 -4.36369
C   3.87232 -1.61841 -3.76729
H   3.50066 -1.52943 -4.79373
Al -0.29951 -2.63866 -1.43617
106
complex IV
Ru -0.07179 -0.54391  0.05964
P  -0.14196  1.80580 -0.13954
P   2.25750 -0.78253  0.15719
P  -2.41028 -1.06795  0.17187
C  -0.90847 -1.86068 -3.66659
H  -0.38279 -1.46138 -4.55506
H  -1.06773 -2.94032 -3.84916
H  -1.89897 -1.38235 -3.61166
C   0.90923  4.11284  3.83444
C   1.10177  2.72698  3.72386
C   0.80565  2.07224  2.51569
C   0.31364  2.78775  1.40536
C   0.10167  4.17822  1.53740
C   0.40719  4.83657  2.73890
C  -4.27019  0.07736 -1.64899
C  -5.21054  0.05133 -2.69033
C  -5.57789 -1.16750 -3.28475
C  -5.00120 -2.36354 -2.82968
C  -4.06208 -2.34375 -1.78517
C  -3.68948 -1.12316 -1.18402
C  -3.41556 -0.63420  1.68691
C  -4.82402 -0.64895  1.72623
C  -5.50198 -0.34970  2.92011
C  -4.78314 -0.03381  4.08413
C  -3.37808 -0.01630  4.05279
C  -2.69986 -0.31129  2.86074
C  -1.82388 -2.79006  0.44584
C  -2.44891 -3.97434  0.86312
C  -1.65575 -5.12741  1.00819
C   0.34277 -3.85054  0.36987
C  -0.41375 -2.65180  0.22869
C  -0.27352 -5.05776  0.74994
C   2.91832 -2.06506 -1.05462
C   4.18975 -2.65988 -0.92799
C   4.64386 -3.54601 -1.91802
C   3.83805 -3.82302 -3.03596
C   2.57027 -3.22777 -3.14830
C   2.07157 -2.34645 -2.15868
C   2.87358 -1.35452  1.84477
C   1.93538 -1.90949  2.74210
C   2.33487 -2.36565  4.00960
C   3.68050 -2.27684  4.39864
C   4.62313 -1.72283  3.51650
C   4.22333 -1.25953  2.25295
C   1.68290  3.73981 -1.34731
C   2.36441  4.29455 -2.44414
C   2.23756  3.72863 -3.72154
C   1.43874  2.58651 -3.89608
C   0.77160  2.02341 -2.79745
C   0.87248  2.60017 -1.51177
C  -1.80898  2.64568 -0.45879
C  -2.16527  3.22368 -1.69384
C  -3.42770  3.81875 -1.86940
C  -4.35177  3.84921 -0.81371
C  -4.00658  3.27606  0.42281
C  -2.74870  2.67896  0.59689
C   3.47180  0.62075 -0.18135
C   4.69806  2.60424  0.56459
C   5.28971  2.73013 -0.70220
C   4.96176  1.81214 -1.71199
C   4.06190  0.76563 -1.45477
C   3.79295  1.56212  0.82106
H  -5.31498  0.20023  5.01243
H  -6.59727 -0.36428  2.93860
H  -5.39229 -0.88929  0.82224
H  -2.80978  0.23273  4.95539
H   1.13880  4.62751  4.77363
H   1.47983  2.15197  4.57613
H   0.24231  5.91628  2.82369
H  -0.32110  4.74644  0.70220
H   1.79981  4.19199 -0.35887
H   2.99951  5.17422 -2.29394
H   2.76470  4.16849 -4.57491
H   1.33665  2.12896 -4.88611
H   0.15870  1.12317 -2.93139
H   4.94305  3.31479  1.36164
H   6.00158  3.53853 -0.90095
H   5.41252  1.90293 -2.70595
H   3.82906  0.04804 -2.24689
H   4.82597 -2.44498 -0.06290
H   5.62805 -4.01720 -1.81733
H   4.19704 -4.51006 -3.81122
H   1.94841 -3.46691 -4.02089
H  -4.71726  3.29003  1.25579
H  -5.33187  4.31857 -0.95007
H  -2.49387  2.24145  1.56722
H  -3.68171  4.26660 -2.83645
H   0.33923 -5.96067  0.85940
H   1.42484 -3.84492  0.20053
H  -3.52520 -4.00288  1.06978
H  -3.61096 -3.27921 -1.44040
H  -5.27927 -3.31851 -3.28844
H  -6.30841 -1.18418 -4.10057
H  -5.65238  0.99092 -3.03861
H  -3.99328  1.03360 -1.19623
H   0.95095  0.98803  2.42477
H   5.67464 -1.64465  3.81388
H   3.99422 -2.63358  5.38559
H   1.59092 -2.79342  4.69042
H   4.96427 -0.80215  1.58996
H   0.88862 -1.99165  2.42885
H  -1.60310 -0.29103  2.83179
H   3.35031  1.47378  1.81712
H  -2.11108 -6.07465  1.31709
Al  0.21200 -1.58788 -2.04541
H  -1.45381  3.22264 -2.52460
119
complex IV (with THF)
Ru -0.05027  0.18438  0.31976
P  -0.40070 -1.97877 -0.64191
P  -2.22102  1.05185  0.37234
P   2.28330 -0.01110  0.78741
C   0.55200  1.23789 -3.46364
H  -0.18851  0.51352 -3.84387
H   0.50024  2.11918 -4.13295
H   1.54455  0.77074 -3.59539
C  -1.51116 -4.88980  2.90311
C  -1.80144 -3.51689  2.95375
C  -1.44376 -2.68415  1.88070
C  -0.79905 -3.20433  0.73687
C  -0.50317 -4.58504  0.70487
C  -0.85827 -5.41955  1.77798
C   3.82101 -0.29580 -1.58449
C   4.92030 -0.06503 -2.42932
C   5.93871  0.82191 -2.04202
C   5.85247  1.48189 -0.80408
C   4.75681  1.24881  0.04473
C   3.73299  0.35398 -0.33504
C   3.00515 -1.31927  1.92154
C   4.33982 -1.76870  1.86213
C   4.80183 -2.74381  2.76301
C   3.93855 -3.28149  3.73042
C   2.60562 -2.84019  3.79493
C   2.14229 -1.86895  2.89547
C   1.99241  1.44547  1.86825
C   2.74436  2.11385  2.84868
C   2.15491  3.20960  3.50425
C   0.09029  2.88174  2.21119
C   0.63227  1.74948  1.53462
C   0.83876  3.58885  3.17019
C  -2.27593  2.82114 -0.25429
C  -3.24763  3.76216  0.14314
C  -3.28499  5.02566 -0.46901
C  -2.37246  5.33103 -1.49293
C  -1.40612  4.38280 -1.87308
C  -1.30877  3.11184 -1.25404
C  -3.03598  1.08129  2.08013
C  -2.25018  0.85050  3.22941
C  -2.83018  0.84702  4.50967
C  -4.20574  1.07933  4.66194
C  -5.00068  1.30466  3.52571
C  -4.42358  1.29565  2.24608
C  -2.22952 -3.74494 -2.06654
C  -3.11022 -4.05328 -3.11492
C  -3.46903 -3.06969 -4.05118
C  -2.95534 -1.77034 -3.92244
C  -2.08223 -1.46084 -2.86660
C  -1.69802 -2.44504 -1.93557
C   1.07542 -2.82296 -1.46420
C   1.21107 -2.81767 -2.86984
C   2.34916 -3.36628 -3.48448
C   3.37027 -3.93677 -2.70669
C   3.24655 -3.94735 -1.30804
C   2.11298 -3.39168 -0.69191
C  -3.68726  0.33041 -0.57477
C  -5.28762 -1.49887 -0.86038
C  -5.91557 -0.80099 -1.90584
C  -5.42627  0.45618 -2.28938
C  -4.31994  1.01958 -1.62934
C  -4.18223 -0.93951 -0.20444
H   4.30070 -4.04293  4.42938
H   5.84220 -3.08285  2.70606
H   5.02196 -1.35892  1.11104
H   1.92154 -3.25762  4.54124
H  -1.78705 -5.54339  3.73765
H  -2.30327 -3.08810  3.82788
H  -0.62102 -6.48825  1.73367
H   0.02188 -5.01125 -0.15587
H  -1.96307 -4.52336 -1.34563
H  -3.51533 -5.06780 -3.20067
H  -4.15324 -3.31351 -4.87112
H  -3.24171 -0.98971 -4.63472
H  -1.69718 -0.44365 -2.75131
H  -5.65647 -2.48403 -0.55600
H  -6.78037 -1.23682 -2.41746
H  -5.90885  1.01038 -3.10219
H  -3.95745  2.00632 -1.93128
H  -3.97140  3.51938  0.92894
H  -4.03008  5.76455 -0.15311
H  -2.41186  6.30963 -1.98648
H  -0.69978  4.64781 -2.67246
H   4.03453 -4.38608 -0.68673
H   4.25301 -4.37262 -3.18670
H   2.03815 -3.40646  0.39908
H   2.42984 -3.35488 -4.57709
H   0.38372  4.44829  3.67823
H  -0.93010  3.21863  1.99791
H   3.75669  1.78406  3.11240
H   4.69457  1.76891  1.00562
H   6.64179  2.17576 -0.49417
H   6.79475  1.00003 -2.70171
H   4.97546 -0.58182 -3.39312
H   3.02977 -0.98321 -1.89852
H  -1.65895 -1.60886  1.92617
H  -6.07698  1.47879  3.63319
H  -4.65875  1.07865  5.65927
H  -2.20122  0.66449  5.38793
H  -5.06153  1.43713  1.36792
H  -1.17464  0.68396  3.11352
H   1.09869 -1.53742  2.93904
H  -3.70649 -1.49432  0.61126
H   2.71136  3.76175  4.26955
Al  0.16682  1.73728 -1.55388
H   0.41852 -2.38941 -3.49097
C   1.81015  4.28418 -0.53948
O   1.73473  3.15015 -1.47746
C   2.82330  3.24643 -2.46735
C   3.48224  4.60617 -2.21195
C   3.22754  4.82640 -0.70859
H   1.03987  5.01928 -0.83319
H   1.58129  3.89657  0.46205
H   3.51344  2.40753 -2.28520
H   2.38101  3.14643 -3.46875
H   4.55199  4.59429 -2.47579
H   2.99078  5.39725 -2.80558
H   3.93667  4.23322 -0.10654
H   3.30632  5.88213 -0.40270
115
complex V
Ru  0.00778 -0.48086  0.07711
P   0.48662  1.89903 -0.12193
P   2.22297 -1.38221 -0.33317
P  -2.29751 -0.49572 -0.38020
C   1.51193 -2.95325  0.26560
C  -1.92382  3.38359 -0.46483
H  -2.05537  2.76747 -1.36077
C  -0.78263  3.20915  0.35022
C   1.01452  2.58636 -1.82159
C   3.93395 -1.12783  0.35641
C   1.98708  2.54240  0.83908
C   0.62760  3.84594 -2.32837
H  -0.05014  4.48313 -1.75331
C  -2.51868 -0.25166 -2.24751
C   2.55253 -1.70846 -2.14951
C   0.15724 -2.55732  0.50413
C  -0.65217  4.01148  1.50222
H   0.22007  3.89753  2.15108
C  -2.88870  4.35329 -0.15376
H  -3.76050  4.47514 -0.80442
C   2.02376 -4.24669  0.44998
H   3.06677 -4.48297  0.20977
C   1.15856 -5.22983  0.95839
H   1.51701 -6.25152  1.12460
C   2.49324  3.84219  0.60921
H   2.03133  4.48201 -0.14903
C  -3.58726  0.69275  0.32266
C   3.82888 -1.96203 -2.69222
H   4.71517 -1.92106 -2.05204
C   2.36412  2.24513 -3.84129
H   3.03692  1.60599 -4.42285
C   2.84348 -2.32852 -4.89196
H   2.95862 -2.56853 -5.95430
C   1.96995  3.49952 -4.33486
H   2.33577  3.85238 -5.30504
C   1.42467 -1.77194 -2.99782
H   0.42688 -1.58237 -2.58195
C  -3.28385 -2.09849 -0.22315
C  -1.55253  0.48090 -2.96637
H  -0.68406  0.88454 -2.43978
C   3.97009 -2.27019 -4.05613
H   4.96739 -2.46821 -4.46394
C   1.10047  4.29591 -3.57352
H   0.78560  5.27706 -3.94601
C  -0.17231 -4.88403  1.26217
H  -0.84192 -5.64570  1.67978
C  -1.62908  4.96927  1.82441
H  -1.50696  5.58121  2.72484
C  -4.34432 -2.24867  0.69249
H  -4.64255 -1.40828  1.32640
C  -3.43967  1.13795  1.65079
H  -2.54636  0.86228  2.21678
C  -1.88721 -1.68354  3.60540
H  -2.14985 -1.21932  4.57146
H  -2.77520 -1.66729  2.95611
H  -1.60471 -2.73322  3.78152
C  -3.62349 -0.77623 -2.95913
H  -4.37827 -1.37079 -2.43666
C   1.55617 -1.59723  3.71423
H   2.52276 -1.13869  3.45317
H   1.42629 -1.53993  4.80860
H   1.57389 -2.65597  3.41137
C  -2.74503  5.14978  0.99403
H  -3.50022  5.90398  1.23956
C  -4.41961  1.94312  2.25361
H  -4.28352  2.27634  3.28762
C   1.56763 -2.07860 -4.35864
H   0.68132 -2.11687 -5.00050
C  -2.78750  0.17942 -5.04023
H  -2.89413  0.34531 -6.11765
C  -5.55889  2.32580  1.52972
H  -6.32329  2.95610  1.99663
C   2.61608  1.74109  1.80860
H   2.25077  0.72504  1.98059
C  -5.70915  1.90095  0.19936
H  -6.59182  2.19938 -0.37716
C   4.74098 -0.07888 -0.13934
H   4.36991  0.56617 -0.94310
C  -0.66812 -3.58638  1.04011
H  -1.70745 -3.38217  1.30641
C  -1.68022  0.69403 -4.34995
H  -0.90780  1.26337 -4.87716
C  -5.03740 -3.46848  0.79213
H  -5.85733 -3.56582  1.51181
C  -4.73350  1.08882 -0.39932
H  -4.86783  0.76850 -1.43648
C   3.58571  4.32645  1.34303
H   3.96105  5.33764  1.15112
C  -3.75833 -0.55566 -4.33905
H  -4.62535 -0.96625 -4.86808
C  -4.68908 -4.54890 -0.03199
H  -5.23426 -5.49599  0.04069
C   3.71095  2.22412  2.54686
H   4.18610  1.57751  3.29149
C   4.19654  3.51910  2.31842
H   5.04989  3.89793  2.89122
C   4.42397 -1.92758  1.41003
H   3.80373 -2.73321  1.81335
C  -2.93454 -3.19732 -1.04036
H  -2.10426 -3.10555 -1.74760
C  -3.63667 -4.40770 -0.95276
H  -3.35264 -5.24576 -1.59808
C   6.01971  0.14695  0.39090
H   6.63413  0.96148 -0.00665
C   6.50395 -0.65965  1.43457
H   7.50139 -0.48090  1.84987
C   5.70151 -1.69215  1.94525
H   6.06972 -2.32341  2.76110
Sn -0.16085 -0.58664  2.74837
C   1.88827  1.79681 -2.59900
H   2.18846  0.80941 -2.23799
C  -0.27243  1.34682  3.85166
H  -1.04765  2.02401  3.46274
H  -0.50805  1.10034  4.90185
H   0.69545  1.87021  3.81923
110
complex 5-Sn
Ru  0.06514 -0.25640  0.13837
P  -2.30826 -0.23406  0.23816
P   2.39088 -0.79669  0.40171
P   0.37176  2.12316 -0.36194
C   1.79107 -2.06169  1.58964
C  -2.55894  0.84754 -2.40594
H  -1.46750  0.90830 -2.36767
C  -2.46675 -2.96353 -0.40737
C  -3.25321  0.36685 -1.28085
C  -3.09013 -1.94537  0.35012
C   3.42211 -1.64320 -0.90815
C  -3.15621  0.68254  1.63262
C  -4.27423 -2.20339  1.07110
H  -4.74342 -1.41376  1.66757
C  -0.78983  3.46139 -0.96955
C   3.69744  0.21694  1.26377
C   0.38108 -1.89352  1.47764
C  -4.66161  0.26727 -1.34466
H  -5.22104 -0.12937 -0.49164
C  -3.25170  1.23149 -3.56745
H  -2.69330  1.60409 -4.43264
C   2.40998 -2.97564  2.45470
H   3.50166 -3.05955  2.50604
C   1.58997 -3.78316  3.26364
H   2.03595 -4.51225  3.94854
C  -2.93955  0.22673  2.95231
H  -2.29990 -0.64377  3.12693
C   1.94693  2.68056 -1.19141
C   3.76808  0.25837  2.67195
H   3.05614 -0.31901  3.26762
C  -3.06929 -4.23746 -0.43702
H  -2.60670 -5.04917 -1.01261
C   5.66957  1.77500  2.55002
H   6.43782  2.37536  3.04910
C  -4.25040 -4.50251  0.27895
H  -4.69687 -5.50310  0.25245
C   4.61887  0.97206  0.50632
H   4.57492  0.95524 -0.58754
C   0.49513  2.30741  1.45458
C  -0.72637  3.93005 -2.29940
H   0.03430  3.53690 -2.98236
C   4.75071  1.03335  3.30883
H   4.79700  1.05315  4.40290
C  -4.84872 -3.48540  1.03854
H  -5.76284 -3.68609  1.60818
C   0.19248 -3.64561  3.18550
H  -0.44533 -4.27631  3.81681
C  -5.35394  0.65611 -2.50028
H  -6.44564  0.57200 -2.53200
C   0.30095  0.96435  1.88125
H   0.15576 -0.45031 -1.51808
C   2.71927  3.74822 -0.69015
H   2.43029  4.23886  0.24394
C  -1.76144  4.00048 -0.10062
H  -1.81737  3.65226  0.93509
C   0.72932 -4.29100 -1.07536
H   0.18356 -5.17057 -1.45607
H   0.95051 -4.43460 -0.00819
H   1.67236 -4.19158 -1.63320
C  -4.64995  1.13965 -3.61658
H  -5.19098  1.43720 -4.52122
C   3.86849  4.17288 -1.37441
H   4.46436  4.99913 -0.97216
C   5.59975  1.74324  1.14756
H   6.30953  2.32137  0.54657
C  -2.57910  5.45160 -1.87887
H  -3.26917  6.22613 -2.22978
C   4.25548  3.54157 -2.56902
H   5.15117  3.87717 -3.10245
C  -3.96775  1.81800  1.43169
H  -4.14418  2.19141  0.41917
C   3.49297  2.47606 -3.07426
H   3.79244  1.97447 -4.00058
C   4.62011 -2.30374 -0.55698
H   4.96504 -2.29258  0.48202
C  -0.41060 -2.71840  2.31002
H  -1.50373 -2.66923  2.27112
C  -1.61530  4.91743 -2.74988
H  -1.54879  5.27553 -3.78297
C   0.33727  0.73590  3.27494
H   0.20846 -0.27876  3.67014
C   2.34683  2.04477 -2.38442
H   1.75934  1.20277 -2.76642
C  -3.53993  0.87675  4.04049
H  -3.36635  0.50465  5.05575
C  -2.64749  4.99128 -0.55460
H  -3.38953  5.40809  0.13506
C   0.53858  1.80425  4.16997
H   0.55852  1.60576  5.24891
C  -4.56011  2.47360  2.52509
H  -5.19224  3.35121  2.35065
C  -4.35247  2.00317  3.83048
H  -4.81946  2.51158  4.68071
C   3.01442 -1.64249 -2.25558
H   2.08745 -1.13035 -2.53340
C   0.68332  3.38929  2.33220
H   0.78877  4.41491  1.95904
C   0.70695  3.12475  3.71192
H   0.85101  3.94204  4.42686
C   5.37998 -2.96471 -1.53280
H   6.30287 -3.47981 -1.24553
C   4.96142 -2.96365 -2.87480
H   5.55709 -3.47854 -3.63595
C   3.78013 -2.29798 -3.23552
H   3.44926 -2.28975 -4.27957
Sn -0.53046 -2.51267 -1.36837
C  -0.90818 -2.44744 -3.54503
H  -1.33893 -3.40402 -3.88377
H  -1.61420 -1.63746 -3.78496
H   0.03029 -2.27686 -4.09814
110
complex 6
Sn  0.30281 -1.85020 -1.81255
Ru -0.02034 -0.34953  0.31355
P   2.31607 -0.49270  0.46762
P  -2.33761 -0.92231  0.59630
P  -0.31806  1.93055 -0.38322
C  -1.65539 -2.33071  1.55124
C   2.08205 -0.68460  3.31099
H   1.04231 -0.94781  3.09394
C   2.31227 -2.67152 -1.31850
C   2.96452 -0.42114  2.24090
C   3.01723 -2.09232 -0.23598
C  -3.52331 -0.05287  1.75341
C   3.50561  0.74631 -0.30882
C   4.22104 -2.65861  0.23421
H   4.75195 -2.21099  1.08112
C  -1.94233  2.37656 -1.23807
C  -3.47010 -1.60642 -0.71792
C  -0.25998 -2.20958  1.26282
C   4.30673 -0.09277  2.53986
H   5.00342  0.14367  1.72983
C   2.52954 -0.63048  4.64211
H   1.82771 -0.83937  5.45684
C  -2.21319 -3.30300  2.39769
H  -3.28334 -3.30181  2.63668
C  -1.35611 -4.27827  2.93476
H  -1.75224 -5.06159  3.59015
C   4.36341  0.39678 -1.37147
H   4.34889 -0.62089 -1.77186
C  -0.39776  3.02751  1.14688
C  -4.12464 -2.84537 -0.55503
H  -3.95709 -3.43573  0.35081
C   2.86457 -3.82076 -1.92534
H   2.34256 -4.29794 -2.76462
C  -5.16352 -2.60370 -2.74344
H  -5.81719 -2.99309 -3.53127
C   4.06468 -4.38925 -1.46502
H   4.46794 -5.28838 -1.94523
C  -3.66652 -0.87394 -1.90760
H  -3.15403  0.08211 -2.05157
C   0.82957  2.92035 -1.50693
C  -2.00217  2.51769 -2.64187
H  -1.08574  2.44825 -3.23597
C  -4.96708 -3.34007 -1.56357
H  -5.46364 -4.30707 -1.42918
C   4.73904 -3.81139 -0.37675
H   5.66716 -4.25666 -0.00166
C   0.01613 -4.24884  2.61463
H   0.67780 -5.02251  3.02296
C   4.75486 -0.04823  3.86956
H   5.80024  0.20277  4.07987
C   1.46628  2.22955 -2.55685
H   1.35397  1.14360 -2.62560
C  -1.09724  4.25195  1.22802
H  -1.66573  4.61394  0.36548
C   0.40321 -1.00717 -3.86864
H   1.40168 -0.59626 -4.08600
H  -0.34849 -0.21494 -4.00952
H   0.19456 -1.82065 -4.58347
C  -3.14138  2.49110 -0.50006
H  -3.12674  2.38651  0.58834
C  -0.90016 -3.67570 -2.10521
H  -1.88287 -3.43682 -2.53890
H  -1.04589 -4.19429 -1.14612
H  -0.36073 -4.34524 -2.79696
C   3.86744 -0.31528  4.92517
H   4.21739 -0.27414  5.96225
C  -1.08659  5.00482  2.41399
H  -1.63404  5.95273  2.45799
C  -4.51182 -1.37106 -2.91266
H  -4.65469 -0.79291 -3.83159
C  -4.41028  2.87970 -2.54341
H  -5.36235  3.07777 -3.04701
C  -0.38178  4.54648  3.53950
H  -0.37620  5.13621  4.46241
C   3.55192  2.06554  0.19320
H   2.89429  2.35950  1.01824
C   0.30977  3.32625  3.47613
H   0.85847  2.95340  4.34759
C  -4.92031 -0.03529  1.56677
H  -5.36066 -0.53639  0.69934
C   0.56052 -3.24172  1.79802
H   1.63621 -3.26028  1.59377
C  -3.22527  2.76354 -3.28808
H  -3.24635  2.87387 -4.37786
C   2.24148  2.91969 -3.50292
H   2.72652  2.36603 -4.31357
C   0.29712  2.57457  2.28959
H   0.83441  1.61825  2.24353
C   5.25372  1.34137 -1.91099
H   5.91772  1.04927 -2.73205
C  -4.36232  2.74408 -1.14687
H  -5.27710  2.83004 -0.55112
C   2.40239  4.31009 -3.40104
H   3.00947  4.84992 -4.13572
C   4.44459  3.00502 -0.34147
H   4.46724  4.02191  0.06385
C   5.30058  2.64502 -1.39587
H   5.99894  3.37855 -1.81255
C  -2.97399  0.60328  2.87709
H  -1.88831  0.60552  3.02607
C   1.00497  4.31582 -1.40650
H   0.53434  4.87202 -0.59047
C   1.78866  5.00421 -2.34566
H   1.91663  6.08847 -2.25281
C  -5.75084  0.62213  2.49052
H  -6.83540  0.62548  2.33552
C  -5.19732  1.26988  3.60615
H  -5.84690  1.78304  4.32313
C  -3.80493  1.25829  3.79783
H  -3.36296  1.76418  4.66264
110
complex 7
P   2.28735  0.93016  0.09958
P  -2.30484  0.90417  0.16048
P   0.03508 -1.90606 -0.15284
C  -2.57814  2.61259  0.91282
C   4.10964 -1.27609  0.42292
H   3.97474 -1.45503 -0.64722
C   2.38321  1.90746 -2.50303
C   3.45512 -0.19310  1.04923
C   3.20745  1.35471 -1.48559
C  -3.51671  0.96990 -1.27401
C   2.56161  2.52898  1.07644
C   4.60086  1.22785 -1.65461
H   5.22190  0.79125 -0.86470
C   1.45458 -2.69126 -1.12279
C  -3.23603 -0.15540  1.40232
C   3.65201  0.00650  2.43404
H   3.16388  0.84768  2.93626
C   4.94645 -2.12805  1.16254
H   5.44908 -2.95815  0.65526
C  -3.02187  2.79397  2.23713
H  -3.25212  1.92569  2.86109
C  -3.17497  4.08690  2.77035
H  -3.51679  4.20593  3.80437
C   3.79728  3.20815  1.00087
H   4.58894  2.83447  0.34469
C  -1.40547 -2.78962 -0.99159
C  -2.53313 -0.63340  2.52886
H  -1.46918 -0.39605  2.62851
C   3.02377  2.35137 -3.68346
H   2.42536  2.79973 -4.48757
C  -4.53758 -1.74660  3.34514
H  -5.04130 -2.36855  4.09290
C   4.41201  2.22084 -3.86793
H   4.87935  2.55652 -4.80094
C  -4.60135 -0.48035  1.26333
H  -5.16360 -0.12249  0.39595
C   0.13694 -2.83167  1.47829
C   1.92796 -2.03511 -2.27951
H   1.50639 -1.06242 -2.54994
C  -3.17962 -1.42024  3.49581
H  -2.61326 -1.79008  4.35688
C   5.19901  1.65188 -2.85440
H   6.28029  1.53916 -2.99248
C  -2.90089  5.21465  1.98384
H  -3.02469  6.22096  2.39793
C   4.48199 -0.85189  3.17161
H   4.62607 -0.67551  4.24322
H  -0.15477  0.18509 -1.94000
C  -1.34137 -3.14507 -2.35614
H  -0.42041 -2.97564 -2.92208
C   2.03561 -3.92426 -0.76144
H   1.69814 -4.44715  0.13771
C  -0.71873  3.01120 -3.37967
H  -0.47682  2.81527 -4.44174
H  -0.53209  4.08841 -3.21113
H  -1.80013  2.83157 -3.25599
C   5.13462 -1.92136  2.53778
H   5.78788 -2.58739  3.11153
C  -2.44473 -3.73093 -2.99834
H  -2.36962 -4.00522 -4.05637
C  -5.24498 -1.27364  2.22774
H  -6.30445 -1.52288  2.10231
C   3.52040 -3.82981 -2.69227
H   4.32128 -4.27001 -3.29602
C  -3.63002 -3.97604 -2.28743
H  -4.48871 -4.43712 -2.78686
C   1.55642  3.04690  1.91816
H   0.59160  2.53400  1.96949
C  -3.70302 -3.62996 -0.92900
H  -4.62023 -3.81522 -0.36023
C  -4.64270  1.82267 -1.28595
H  -4.82693  2.49638 -0.44317
C  -2.46818  5.04363  0.65722
H  -2.25408  5.91618  0.03069
C   2.94715 -2.60266 -3.06291
H   3.30015 -2.07378 -3.95446
C   0.84783 -2.81139  3.81728
H   1.29945 -2.27696  4.65980
C  -2.60316 -3.03975 -0.28596
H  -2.67950 -2.78050  0.77348
C   4.02004  4.37531  1.74705
H   4.98277  4.89199  1.66764
C   3.06269 -4.48556 -1.53785
H   3.50668 -5.44040 -1.23543
C   0.40980 -4.13624  3.97341
H   0.51272 -4.64094  4.94013
C   1.78302  4.21312  2.66980
H   0.98636  4.60062  3.31381
C   3.01352  4.88153  2.58605
H   3.18740  5.79442  3.16603
C  -3.29486  0.11815 -2.37474
H  -2.41780 -0.53616 -2.37772
C  -0.29681 -4.16611  1.64304
H  -0.75167 -4.70119  0.80365
C  -0.16380 -4.81131  2.88344
H  -0.51096 -5.84415  2.99655
C  -5.52482  1.82147 -2.37895
H  -6.38992  2.49356 -2.37784
C  -5.29664  0.96666 -3.46978
H  -5.98298  0.97017 -4.32340
C  -4.18171  0.11319 -3.46336
H  -3.99452 -0.55652 -4.30928
Al  0.40054  1.88646 -2.19489
C  -2.30286  3.75537  0.12940
H  -1.95960  3.63893 -0.90378
C   0.70780 -2.16326  2.57951
H   1.03257 -1.12496  2.45739
Ru -0.01857  0.47947 -0.20999
H  -0.02996  2.16111 -0.31548
H   0.00120  0.63171  1.42278
114
complex 8
Sn -2.12429 -0.17598 -2.62001
P  -1.87024  0.15900  0.78338
P   1.38836  1.80063 -0.22181
P   1.15173 -1.87106 -0.08547
C   3.22466  1.53234 -0.57664
C  -2.45778  2.91572  0.27484
H  -1.85941  2.75977 -0.62873
C  -3.72575 -0.73534 -1.21144
C  -2.59017  1.86321  1.20252
C  -3.50601 -0.60660  0.18171
C   1.24150  3.41918 -1.18867
C  -1.66642 -0.56102  2.50459
C  -4.53529 -0.93832  1.09025
H  -4.37889 -0.82179  2.16751
C   2.21535 -2.74227 -1.38901
C   1.40777  2.41778  1.55103
C  -3.35645  2.09047  2.36650
H  -3.47763  1.29374  3.10634
C  -3.06955  4.16078  0.50015
H  -2.95049  4.96242 -0.23688
C   4.24632  2.20764  0.12458
H   3.99818  2.85551  0.97027
C   5.59119  2.04953 -0.24564
H   6.37080  2.57613  0.31579
C  -2.01069 -1.89868  2.80063
H  -2.48594 -2.52289  2.03908
C   2.36037 -1.70987  1.34088
C   2.19797  1.77151  2.52692
H   2.86833  0.95644  2.24072
C  -4.97766 -1.21701 -1.65494
H  -5.17011 -1.32527 -2.73015
C   1.28765  3.21104  4.27053
H   1.24916  3.52494  5.31924
C  -5.99102 -1.57022 -0.74943
H  -6.95132 -1.95076 -1.11566
C   0.53834  3.45233  1.96490
H  -0.09841  3.95817  1.23436
C   0.17185 -3.40605  0.44669
C   3.14610 -3.74370 -1.03411
H   3.31404 -3.98958  0.01862
C   2.14263  2.17110  3.87216
H   2.77323  1.65961  4.60686
C  -5.76678 -1.42679  0.62886
H  -6.55058 -1.69076  1.34751
C   5.93681  1.22687 -1.33037
H   6.98678  1.10654 -1.61820
C  -3.95958  3.33628  2.59883
H  -4.54423  3.49125  3.51240
C  -1.09667 -3.65247 -0.11653
H  -1.54718 -2.90973 -0.78153
C   3.73369 -1.46072  1.12564
H   4.12848 -1.40612  0.10751
C  -1.99090 -1.73162 -4.17180
H  -1.79428 -2.71544 -3.71815
H  -1.17085 -1.49870 -4.87012
H  -2.92958 -1.78363 -4.74761
C   2.01716 -2.46164 -2.75454
H   1.29756 -1.68492 -3.03328
C  -2.75197  1.62975 -3.71503
H  -1.95793  1.95476 -4.40640
H  -2.97011  2.44803 -3.01216
H  -3.65860  1.41238 -4.30307
C  -3.82038  4.37681  1.66572
H  -4.29522  5.34723  1.84599
C   4.60702 -1.28385  2.21232
H   5.66828 -1.09217  2.02252
C   0.48001  3.84532  3.31176
H  -0.20023  4.65085  3.60753
C   3.66813 -4.13914 -3.37886
H   4.23187 -4.67851 -4.14760
C   4.12416 -1.35591  3.52917
H   4.80875 -1.23072  4.37508
C  -1.02936  0.20801  3.50517
H  -0.73096  1.24022  3.29677
C   2.75687 -1.58871  3.75199
H   2.36137 -1.63961  4.77173
C   1.81105  4.61945 -0.71025
H   2.28125  4.64804  0.27717
C   4.92578  0.56594 -2.04545
H   5.17853 -0.07695 -2.89532
C   3.87037 -4.43089 -2.01937
H   4.59281 -5.19912 -1.72277
C  -1.80268 -4.83127  0.17675
H  -2.78715 -4.99491 -0.27426
C   1.87960 -1.75391  2.66865
H   0.81774 -1.93061  2.86312
C  -1.74969 -2.44268  4.06978
H  -2.02772 -3.48154  4.27656
C   2.73708 -3.15524 -3.74284
H   2.56661 -2.92199 -4.79959
C  -1.25477 -5.78434  1.04862
H  -1.80540 -6.70179  1.28236
C  -0.77780 -0.33495  4.77484
H  -0.29272  0.28575  5.53564
C  -1.13983 -1.66128  5.06475
H  -0.94684 -2.08334  6.05697
C   0.66440  3.41285 -2.47383
H   0.23847  2.48292 -2.86142
C   0.71442 -4.37619  1.31780
H   1.69215 -4.21381  1.77993
C   0.00638 -5.54998  1.61942
H   0.44665 -6.28421  2.30301
C   1.77577  5.78795 -1.48606
H   2.21399  6.71148 -1.09225
C   1.18653  5.77385 -2.76105
H   1.16100  6.68616 -3.36649
C   0.63714  4.58112 -3.25440
H   0.18284  4.55451 -4.25075
C   3.58071  0.71763 -1.66987
H   2.79061  0.19906 -2.22187
Ru -0.11169  0.03834 -0.85963
H  -0.78408  1.37822 -1.49508
H  -0.68317 -1.36105 -1.48802
H   0.76461  0.06667 -2.23300
114
complex 8’
Sn -1.68538  0.04083 -2.81278
P  -2.05479  0.12558  0.69126
P   1.46836  1.80570  0.02404
P   1.12113 -1.89342 -0.01809
C   3.23092  1.52945 -0.59074
C  -2.30262  2.95416  0.81793
H  -1.70421  2.91874 -0.09839
C  -3.60216 -0.17183 -1.75387
C  -2.60613  1.75222  1.49305
C  -3.63836 -0.14878 -0.33902
C   1.13309  3.51606 -0.70655
C  -2.31470 -1.08744  2.10289
C  -4.87848 -0.24982  0.33280
H  -4.91489 -0.21257  1.42648
C   2.23444 -2.65010 -1.34174
C   1.79635  2.28628  1.81953
C  -3.36421  1.82388  2.68214
H  -3.61483  0.91021  3.22948
C  -2.74376  4.19088  1.31324
H  -2.49151  5.10868  0.77178
C   3.66843  2.06383 -1.82071
H   3.00748  2.71348 -2.40169
C   4.95512  1.78196 -2.30884
H   5.27484  2.21284 -3.26401
C  -3.01338 -2.29960  1.92066
H  -3.47895 -2.51911  0.95601
C   2.27827 -1.88525  1.46271
C   3.03421  2.78593  2.28065
H   3.88020  2.87223  1.59280
C  -4.82144 -0.31548 -2.45592
H  -4.81714 -0.33574 -3.55344
C   2.11711  3.08526  4.51866
H   2.24309  3.39208  5.56256
C  -6.04834 -0.43461 -1.78605
H  -6.97935 -0.54846 -2.35298
C   0.72215  2.20977  2.72774
H  -0.24753  1.84711  2.37497
C   0.07992 -3.41567  0.38131
C   2.44694 -4.04403 -1.42973
H   1.93534 -4.72024 -0.73820
C   3.19384  3.17381  3.62160
H   4.16402  3.55148  3.96250
C  -6.07444 -0.39878 -0.38249
H  -7.02452 -0.48140  0.15682
C   5.82930  0.96510 -1.57465
H   6.83370  0.74892 -1.95387
C  -3.79707  3.06315  3.18328
H  -4.38025  3.09602  4.11038
C  -0.86273 -3.86176 -0.57135
H  -1.00962 -3.29490 -1.49669
C   3.50201 -2.58665  1.50174
H   3.82354 -3.17255  0.63567
C  -1.45572 -1.62622 -4.23221
H  -1.71924 -2.58321 -3.75470
H  -0.40940 -1.68298 -4.57180
H  -2.10473 -1.47984 -5.11107
C   2.90549 -1.80511 -2.24831
H   2.73576 -0.72536 -2.20022
C  -1.80539  1.82443 -4.10102
H  -0.86070  1.97020 -4.64999
H  -2.01494  2.72339 -3.50171
H  -2.61399  1.68869 -4.83806
C  -3.49080  4.25057  2.50063
H  -3.82983  5.21553  2.89243
C   4.31835 -2.52722  2.64342
H   5.26875 -3.07210  2.65743
C   0.87607  2.60951  4.06506
H   0.02213  2.55241  4.74871
C   3.96870 -3.72540 -3.30379
H   4.63439 -4.14169 -4.06767
C   3.92265 -1.77218  3.76024
H   4.56483 -1.72242  4.64617
C  -1.71105 -0.84620  3.35843
H  -1.15579  0.08251  3.52753
C   2.70218 -1.07812  3.73270
H   2.38750 -0.47626  4.59144
C   1.36210  4.70905  0.00951
H   1.72700  4.66979  1.03927
C   5.40518  0.43137 -0.34788
H   6.07364 -0.20859  0.23754
C   3.30514 -4.57669 -2.40601
H   3.45024 -5.66098 -2.46471
C  -1.60367 -5.03301 -0.35681
H  -2.32209 -5.36513 -1.11412
C   1.88816 -1.13370  2.58984
H   0.94454 -0.58183  2.56037
C  -3.12785 -3.22720  2.96892
H  -3.67557 -4.16048  2.80263
C   3.76877 -2.33853 -3.21884
H   4.28087 -1.66336 -3.91255
C  -1.42172 -5.77750  0.82110
H  -1.99751 -6.69405  0.98878
C  -1.83083 -1.77028  4.40772
H  -1.36737 -1.55314  5.37634
C  -2.54551 -2.96403  4.21796
H  -2.64299 -3.68473  5.03679
C   0.65700  3.60805 -2.03323
H   0.45573  2.69113 -2.59402
C   0.25238 -4.16788  1.55999
H   0.97752 -3.84668  2.31266
C  -0.49672 -5.33743  1.77886
H  -0.34825 -5.90621  2.70311
C   1.11621  5.95884 -0.58427
H   1.29086  6.87272 -0.00596
C   0.65061  6.03908 -1.90545
H   0.46071  7.01439 -2.36613
C   0.42535  4.85762 -2.63020
H   0.05850  4.90264 -3.66123
C   4.11771  0.70807  0.13958
H   3.80828  0.28360  1.09819
Ru -0.08073  0.09005 -0.68880
H  -0.76083  1.47009 -1.23436
H  -0.75803 -1.26186 -1.31261
H   0.89838  0.14410 -1.99600
